# Supplementary material for: Potentially Synbiotic Yellow Mombin Beverages: Stability during Refrigerated Storage, Physicochemical Characteristics, and Sensory Properties
Source: Foods. 2023 May 15;12(10):1994. doi: 10.3390/foods12101994 (PMC10217551; doi:10.3390/foods12101994)
Supplement: Supplementary file 1 [file foods-12-01994-s001.zip]

Archive with 3 entries (3 files):
- Table S1 - Supplementary material.pdf
- Table S2 - Supplementary material.pdf
- Table S3 - Supplementary material.pdf
